# Supplementary material for: Techno‐Economic and Lifecycle Analysis of Green Colloidal Silver: Moving toward Scale‐Up
Source: Glob Chall. 2025 Aug 19;9(9):e00263. doi: 10.1002/gch2.202500263 (PMC12418338; doi:10.1002/gch2.202500263)
Supplement: Supplementary file 2 — Supporting Information [file GCH2-9-e00263-s002.xlsx]

## Sheet: Sheet1
Sample List	Sample List	ExtCal.Average
Sample ID	Sample Line	0
		107Ag(KED)
		y (ppb)
1	Blank	0.67
2	Blank	0.51
3	127 4 ppb	4.07
4	126 8 ppb	5.6
5	125 16 ppb	14.34
6	124 31 ppb	29.17
7	123 63 ppb	61.48
8	122 125 ppb	126.34
9	121 250 ppb	260.86
10	120 500 ppb	494.63
11	clean	1.42
12	124 31 ppb	29.26
13	clean	1.11
14	137	398.23
15	138	372.24
16	140	9.8
17	141	27.36
18	124 31 ppb	32.2
